# Supplementary material for: The therapeutic efficacy of different configuration nano-polydopamine drug carrier systems with photothermal synergy against head and neck squamous cell carcinoma
Source: Regen Biomater. 2024 Jun 20;11:rbae073. doi: 10.1093/rb/rbae073 (PMC11256922; doi:10.1093/rb/rbae073)
Supplement: rbae073_Supplementary_Data [file rbae073_supplementary_data.zip]

Archive with 2 entries (2 files):
- Gyh-Responses to review comments for RB-20240603.docx
- Gyh-Supporting Information for RB-20240603.docx
